# Supplementary material for: Long-term health and germline transmission in transgenic cattle following transposon-mediated gene transfer
Source: BMC Genomics. 2018 May 23;19:387. doi: 10.1186/s12864-018-4760-4 (PMC5966871; doi:10.1186/s12864-018-4760-4)
Supplement: Supplementary file 1 — Raw data of blood analysis from transgenic cattle. (XLSX 15 kb) [file 12864_2018_4760_MOESM1_ESM.xlsx]

## Sheet: 종합
			WBC(103/mm3)		Neu(103/mm3)		Lym(103/mm3)		Neu/Lym		RBC(106/mm3)		HGB(g/dl)		HCT(%)		PLT(103/mm3)		TP(g/dl)		Alb(g/dl)		Glb(g/dl)		AG ratio		T-Chol(mg/dl)		TG(mg/dl)		LDL(mg/dl)		HDL(mg/dl)		b-HB(mmol/l)		NEFA(mmol/l)		Glu(mg/dl)		T-Bil(mg/dl)		Crea(mg/dl)		BUN(mg/dl)		AST(U/l)		GGT(U/l)
			4.9	12.7	1.8	6.3	1.6	5.6	0.4	2.34	5	8	8.5	12	22	33	175	600	7.2	9	3.2	4.2	3.5	5.8			73	280	7	323					0 1.4	3	0 0.4	2	31	77	0.01	0.5	0.4	2	10	25	53	162	11
SNU-SB-1	Female	#1	9.14		4.48		4.12		1.08738		7.7		10.8		29.3		200		8.3		4		4.3		0.930233		110		16		44		70		0.42		0.19		51		0.1		1.4		11		75		3
		#2	8.16		4.04		2.66		1.5188		7.56		12.4		31.9		292		8.6		3.8		4.8		0.791667		81		12		33		56		0.41				38		0.1		1.2		7		62		18
		#3
SNU-PB-1	Male	#1	9.58		5.91		3.25		1.81846		7.14		10.7		31.6		166		8.5		4.1		4.4		0.931818		82		12		36		47		0.41		-0.06		65		0		1.4		11		88		-6
		#2	8.82		4.67		2.53		1.84585		7.2		11.8		32.8		277		8.8		3.7		5.1		0.72549		64		18		30		43		0.34				43		0.1		1.4		6		77		26
		#3	9.66		4.67		2.77		1.68592		7.84		13.3		31.7		129		9.3		3.9		5.4		0.722222		108		15		46		59		0.37		0.12		74		0.07		1.4		11		93		28
SNU-F1-1	Male	#1	7.1		4.04		2.68		1.50746		7.46		8.6		22.6		538		6.8		2.8		4		0.7		79		57		27		56		0.15				110		0.2		0.9		7		40		258
		#2	9.62		4.71		4.11		1.14599		14.88		13.9		42.4		366		7		4		3		1.33333		126		42		47		67		0.38		0.19		82		0.1		1.2		17		76		-9
		#3	8.46		3.23		3.52		0.917614		11.93		13.4		32.1		264		7.7		3.8		3.9		0.974359		127		18		54		73		0.49		0.45		111		0.06		1.1		8		73		8
[truncated: 13 more columns]
